# Supplementary material for: Coenzyme Q4 is a functional substitute for coenzyme Q10 and can be targeted to the mitochondria
Source: J Biol Chem. 2024 Apr 6;300(5):107269. doi: 10.1016/j.jbc.2024.107269 (PMC11087978; doi:10.1016/j.jbc.2024.107269)
Supplement: Supporting Table [file mmc2.xlsx]

## Sheet: Sheet1
Table S1. Exact p values for data reported.
Figure	Comparison	P value
Main Figure 1a	Vehicle vs. CoQ10	<0.0001
	Vehicle vs. CoQ8	<0.0001
	Vehicle vs. CoQ6	<0.0001
	Vehicle vs. CoQ4	<0.0001
	Vehicle vs. CoQ2	<0.0001
	Vehicle vs. CoQ0	0.9994
	Vehicle vs. Wild type	<0.0001
Main Figure 1c	Vehicle vs. 1 µM CoQ10	0.0047
	Vehicle vs. 20 µM CoQ10	0.0006
	Vehicle vs. 1 µM CoQ4	<0.0001
	Vehicle vs. 20 µM CoQ4	<0.0001
	Vehicle vs. Wild type	<0.0001
Main Figure 1d	Vehicle vs. 1 µM CoQ10	0.3048
	Vehicle vs. 20 µM CoQ10	0.0322
	Vehicle vs. 1 µM CoQ4	<0.0001
	Vehicle vs. 20 µM CoQ4	<0.0001
	Vehicle vs. Wild type	<0.0001
Main Figure 2a	Vehicle	0.997
	0.1 µM RSL3	0.0013
	0.25 µM RSL3	<0.0001
	0.5 µM RSL3	<0.0001
Main Figure 2b	Vehicle
	Vehicle vs. 20 µM CoQ4	0.9584
	Vehicle vs. 20 µM CoQ10	0.2773
	20 µM CoQ4 vs. 20 µM CoQ10	0.1755
	0.1 µM RSL3
	Vehicle vs. 20 µM CoQ4	0.0029
	Vehicle vs. 20 µM CoQ10	0.0044
	20 µM CoQ4 vs. 20 µM CoQ10	0.9842
	0.25 µM RSL3
	Vehicle vs. 20 µM CoQ4	<0.0001
	Vehicle vs. 20 µM CoQ10	<0.0001
	20 µM CoQ4 vs. 20 µM CoQ10	0.5788
	0.5 µM RSL3
	Vehicle vs. 20 µM CoQ4	<0.0001
	Vehicle vs. 20 µM CoQ10	<0.0001
	20 µM CoQ4 vs. 20 µM CoQ10	<0.0001
Main Figure 2c	Vehicle
	Vehicle vs. 5 µM CoQ4	0.08
	Vehicle vs. 0.5 µM CoQ4	0.0971
	Vehicle vs. 5 µM CoQ10	0.3881
	5 µM CoQ4 vs. 0.5 µM CoQ4	0.9997
	5 µM CoQ4 vs. 5 µM CoQ10	0.7972
	0.5 µM CoQ4 vs. 5 µM CoQ10	0.8453
	0.5 µM RSL3
	Vehicle vs. 5 µM CoQ4	<0.0001
	Vehicle vs. 0.5 µM CoQ4	<0.0001
	Vehicle vs. 5 µM CoQ10	0.0002
	5 µM CoQ4 vs. 0.5 µM CoQ4	0.3591
	5 µM CoQ4 vs. 5 µM CoQ10	<0.0001
	0.5 µM CoQ4 vs. 5 µM CoQ10	<0.0001
	0.5 µM RSL3 + 3 µM iFSP1
	Vehicle vs. 5 µM CoQ4	<0.0001
	Vehicle vs. 0.5 µM CoQ4	0.989
	Vehicle vs. 5 µM CoQ10	0.7883
	5 µM CoQ4 vs. 0.5 µM CoQ4	<0.0001
	5 µM CoQ4 vs. 5 µM CoQ10	<0.0001
	0.5 µM CoQ4 vs. 5 µM CoQ10	0.6046
Main Figure 3	Vehicle
	Vehicle vs. + 20 µM CoQ4	0.9995
	Vehicle vs. + 20 µM CoQ9	0.2516
	50uM Statin
	Vehicle vs. + 20 µM CoQ4	<0.0001
	Vehicle vs. + 20 µM CoQ9	0.0406
	50uM 18:3
	Vehicle vs. + 20 µM CoQ4	<0.0001
	Vehicle vs. + 20 µM CoQ9	0.152
	50uM Statin+50uM 18:3
	Vehicle vs. + 20 µM CoQ4	<0.0001
	Vehicle vs. + 20 µM CoQ9	<0.0001
Main Figure 5e		0.521
Main Figure 5f		0.0199
Main Figure 5g		0.0129
Supplemental Figure S1a	Vehicle vs. CoQ2	<0.0001
	Vehicle vs. Wild type	<0.0001
Supplemental Figure S1b	Vehicle vs. 100 µM CoQ2	<0.0001
	Vehicle vs. 20 µM CoQ2	0.6683
	Vehicle vs. 2 µM CoQ2	0.9161
Supplemental Figure S2a	Vehicle vs. 100 µM CoQ10	0.4385
	Vehicle vs. 20 µM CoQ10	0.1773
	Vehicle vs. 2 µM CoQ10	0.0853
	Vehicle vs. 100 µM CoQ4	0.6013
	Vehicle vs. 20 µM CoQ4	0.0147
	Vehicle vs. 2 µM CoQ4	0.292
Supplemental Figure S2a	Vehicle vs. 100 µM CoQ10	>0.9999
	Vehicle vs. 20 µM CoQ10	0.9498
	Vehicle vs. 2 µM CoQ10	0.8404
	Vehicle vs. 100 µM CoQ4	0.9994
	Vehicle vs. 20 µM CoQ4	0.9996
	Vehicle vs. 2 µM CoQ4	>0.9999
	Vehicle vs. Menadione	<0.0001
Supplemental Figure S3a	Wild-type vs COQ2-/-
	Vehicle	<0.0001
	+ FCCP	<0.0001
	+5µM CoQ10	<0.0001
	+5 µM CoQ4	<0.0001
Supplemental Figure S3b	Wild-type
	Vehicle vs. 20µM CoQ4	0.0165
	Vehicle vs. 20 µM CoQ10	0.362
	COQ2-/-
	Vehicle vs. 20µM CoQ4	0.0078
	Vehicle vs. 20 µM CoQ10	0.0003
Supplemental Figure S3c	Wild-type
	Vehicle vs. 20µM CoQ4	0.5606
	Vehicle vs. 20 µM CoQ10	>0.9999
	COQ2-/-
	Vehicle vs. 20µM CoQ4	0.0031
	Vehicle vs. 20 µM CoQ10	<0.0001
